# Supplementary material for: Health Professionals’ Approaches to Support Patient Diversity in the Assessment of Vaginismus: A Critical Feminist Qualitative Study for Inclusive Care
Source: Healthcare (Basel). 2026 May 7;14(10):1261. doi: 10.3390/healthcare14101261 (PMC13205255; doi:10.3390/healthcare14101261)
Supplement: Supplementary file 1 [file healthcare-14-01261-s001.zip]

Archive with 1 entries (1 files):
- healthcare-4210985-supplementary.pdf
